# Supplementary material for: Multifractal analysis of vegetation regulation on ecohydrological processes in a small watershed
Source: PeerJ. 2026 Jan 12;14:e20496. doi: 10.7717/peerj.20496 (PMC12805911; doi:10.7717/peerj.20496)
Supplement: Supplemental Information 3 [file peerj-14-20496-s003.zip]

Archive with 4 entries (4 files):
- Figure 3 data/Precipitation-DFA.xlsx
- Figure 3 data/Runoff-DFA.xlsx
- Figure 3 data/Sliding-window precipitation-DFA.xlsx
- Figure 3 data/Sliding-window runoff-DFA.xlsx
