# Supplementary material for: Multifractal analysis of vegetation regulation on ecohydrological processes in a small watershed
Source: PeerJ. 2026 Jan 12;14:e20496. doi: 10.7717/peerj.20496 (PMC12805911; doi:10.7717/peerj.20496)
Supplement: Supplemental Information 3 [file peerj-14-20496-s003.zip › Figure 3 data/Runoff-DFA.xlsx]

## Sheet: Sheet1
ss	FF
1.09861	-1.30719
1.38629	-0.945176
1.60944	-0.773532
1.79176	-0.644915
1.94591	-0.517126
2.07944	-0.328109
2.19722	-0.280975
2.30259	-0.171659
2.3979	-0.169611
2.56495	-0.00215573
2.63906	0.0631786
2.77259	0.170342
2.89037	0.237297
2.99573	0.270282
3.09104	0.371986
3.21888	0.415433
3.3322	0.468949
3.43399	0.554818
3.55535	0.591879
3.66356	0.715428
3.78419	0.750932
3.89182	0.790503
4.00733	0.910114
4.11087	1.08729
4.23411	1.12412
4.34381	1.21696
4.45435	1.3526
4.56435	1.34962
4.67283	1.47954
4.78749	1.64159
4.89784	1.74371
5.01064	1.85123
5.12396	1.95394
5.23111	2.10821
5.34711	2.15567
5.45532	2.28308
5.56834	2.3973
5.68017	2.52999
5.79301	2.59607
5.90536	2.60138
6.01616	2.74891
6.12687	2.8453
6.24028	2.78463
6.35089	2.80863
6.46303	2.98176
6.57508	3.0955
6.68586	3.10003
6.79794	3.15015
6.90975	3.12123
7.02198	3.20375
7.1333	3.20225
7.24494	3.23647
7.35692	3.32104
7.46851	3.51181
7.58019	3.58305
7.69211	3.56033
