# Supplementary material for: Multifractal analysis of vegetation regulation on ecohydrological processes in a small watershed
Source: PeerJ. 2026 Jan 12;14:e20496. doi: 10.7717/peerj.20496 (PMC12805911; doi:10.7717/peerj.20496)
Supplement: Supplemental Information 5 [file peerj-14-20496-s005.zip]

Archive with 2 entries (2 files):
- Figure 5 data/Fractional vegetation cover.xlsx
- Figure 5 data/Sliding-window hh.xlsx
