# Supplementary material for: Multifractal analysis of vegetation regulation on ecohydrological processes in a small watershed
Source: PeerJ. 2026 Jan 12;14:e20496. doi: 10.7717/peerj.20496 (PMC12805911; doi:10.7717/peerj.20496)
Supplement: Supplemental Information 6 [file peerj-14-20496-s006.zip › Figure 6 data/Correlation coeffcient.xlsx]

## Sheet: Sheet1
Season	r
Spring	-0.0701713
Summer	0.542014
Autumn	0.34115
Winter	0.421499
